# Supplementary material for: Halophytic Hordeum brevisubulatum HbHAK1 Facilitates Potassium Retention and Contributes to Salt Tolerance
Source: Int J Mol Sci. 2020 Jul 25;21(15):5292. doi: 10.3390/ijms21155292 (PMC7432250; doi:10.3390/ijms21155292)
Supplement: Supplementary file 1 [file ijms-21-05292-s001.zip]

Archive with 4 entries (4 files):
- Figure S1.tif
- Figure S2.tif
- Figure S3.emf
- Table S1.docx
